# Supplementary material for: Meta-analysis of sub-Saharan African studies provides insights into genetic architecture of lipid traits
Source: Nat Commun. 2022 May 11;13:2578. doi: 10.1038/s41467-022-30098-w (PMC9095599; doi:10.1038/s41467-022-30098-w)
Supplement: Supplementary file 4 — Supplementary Data 1-10 [file 41467_2022_30098_MOESM4_ESM.xlsx]

## Sheet: Supplementary Data 1
Supplementary Data 1. Characteristics of the AWI-Gen study sites and the full cohort.
Site*	N	Male (%)	Age (years)**	LDL-C#	HDL-C#	TC#	TG#
Nanoro (west)	1976	50.9	49.8 (38-69)	1.93 (0.77)	1.10 (0.33)	3.42 (0.95)	0.76 (0.35)
Navrongo (west)	1787	46	51.0 (40-61)	1.84 (0.70)	1.12 (0.34)	3.21 (0.92)	0.60 (0.25)
Dikgale (south)	1121	31.4	52.0 (29-80)	2.44 (0.88)	1.19 (0.37)	4.13 (1.11)	1.08 (0.54)
Agincourt (south)	2234	41.5	58.3 (40-81)	2.42 (0.87)	1.23 (0.37)	4.10 (1.05)	0.93 (0.46)
SOWETO (south)	1730	50.7	49.4 (39-61)	2.62 (0.90)	1.20 (0.38)	4.27 (1.12)	1.02 (0.48)
Nairobi (east)	1755	45.5	48.9 (37-67)	2.57 (0.87)	1.24 (0.42)	4.30 (1.06)	1.02 (0.48)
All	10603	45.1	51.8 (29-81)	2.29 (0.89)	1.18 (0.37)	3.88 (1.12)	0.89 (0.46)
*Name of the sampling site. Geographic location of the site is shown in parentheses. west : West African sites; south : South African sites; east : East African site; All : The combined dataset from 6 sites
N: Number of participants
Male (%) : Percentage of male participants
** Mean age with range in parentheses
#LDL-C: low density lipoprotein cholesterol; HDL-C: high density lipoprotein cholesterol; TC: total cholesterol; TG: triglycerides. Lipid levels are shown in mmol/L.
#Mean value with standard deviation in parentheses

## Sheet: Supplementary Data 2
Supplementary Data 2. Comparison of associations detected using joint analysis (of the South, East and West African data) and meta-analysis (of the summary statistics from the three region specific GWASs).
GenomicLocus	uniqID	rsID	Chromosome	Position	P-value	Start	End	nSNPs	nGWASSNPs	nIndSigSNPs	IndSigSNPs	nLeadSNPs	LeadSNPs
LDL-C
Joint Analysis
1	1:55529215:A:C	rs28362286	1	55529215	1e-74	55137993	57816181	275	76	32	rs182721709;rs191997487;rs147522708;rs116513376;rs11206489;rs181171112;rs140478951;rs76724096;rs75359580;rs28362208;rs76507925;rs2479416;rs568052;rs74073079;rs4927201;rs7512894;rs6663249;rs2047422;rs11806638;rs28362263;rs28362286;rs61513596;rs114317180;rs2802863;rs72898897;rs182373388;rs59523416;rs78743423;rs12137035;rs17111732;rs72904640;rs531610496	14	rs182721709;rs147522708;rs116513376;rs181171112;rs75359580;rs76507925;rs2479416;rs568052;rs28362286;rs114317180;rs2802863;rs182373388;rs78743423;rs531610496
2	1:109817590:G:T	rs12740374	1	109817590	1e-15	109815133	109818530	12	8	3	rs12740374;1:109818530;rs6667814	1	rs12740374
3	2:21414760:C:T	rs2435386	2	21414760	7.8e-09	20964018	21422403	25	4	3	rs59014748;rs143375141;rs2435386	3	rs59014748;rs143375141;rs2435386
4	4:152601951:A:G	rs35804417	4	152601951	2.3e-08	152517159	152617502	4	1	1	rs35804417	1	rs35804417
5	6:160946747:G:T	rs75143493	6	160946747	6.4e-10	160868469	160977059	14	3	2	rs75143493;rs73784239	1	rs75143493
6	19:11192550:A:G	rs73015020	19	11192550	9.2e-18	10801367	11248163	55	35	6	rs73015020;rs73502641;rs138294113;rs17249141;rs114166434;rs182610727	4	rs73015020;rs17249141;rs114166434;rs182610727
7	19:45412079:C:T	rs7412	19	45412079	8e-118	44239704	46504247	217	119	53	rs114907619;rs115540253;rs115242171;rs139552723;rs192409819;rs2927451;rs2965113;rs10418198;rs10421035;rs78842387;rs112283362;rs416041;rs406315;rs7254892;rs186201227;rs1160983;rs189407352;rs449647;19:45408836;rs157598;rs59007384;rs1038025;rs434132;rs439382;rs429358;rs445925;rs283813;rs157582;rs157583;rs34878901;rs7259620;rs7412;rs72654473;rs386458437;rs5117;rs139594050;rs769446;rs389261;rs11444869…	23	rs114907619;rs115540253;rs139552723;rs2927451;rs10418198;rs10421035;rs78842387;rs416041;rs406315;rs186201227;rs189407352;rs449647;rs429358;rs7412;rs389261;rs114448690;rs148732328;rs143862053;rs115701041;rs35894656;rs148781439;rs371969338;rs528829141
Total										100		47
Meta-analysis
1	1:55529215:A:C	rs28362286	1	55529215	7.74071e-71	55137993	56244459	312	145	42	rs143626932;rs41306631;rs114409930;rs76724096;rs28572476;rs181012046;rs78454652;rs75165804;rs150943220;rs182721709;rs116513376;rs11206489;rs181171112;rs140478951;rs74623547;rs56693738;rs76507925;rs2479416;rs12117661;rs28362208;rs568052;rs1165226;rs74073079;rs4927201;rs7512894;rs6663249;rs2047422;rs11806638;rs28362263;rs28362286;rs61513596;rs114317180;rs2802863;rs72898897;rs182373388;rs59523416;rs…	15	rs143626932;rs150943220;rs182721709;rs116513376;rs181171112;rs74623547;rs76507925;rs2479416;rs28362208;rs568052;rs28362286;rs114317180;rs2802863;rs182373388;rs78743423
2	1:109817590:G:T	rs12740374	1	109817590	1.32469e-15	109815252	109818530	7	7	2	rs12740374;1:109818530	1	rs12740374
3	2:21179426:C:T	rs143375141	2	21179426	8.1691e-09	21179426	21422403	22	2	2	rs143375141;rs2435386	2	rs143375141;rs2435386
4	4:152601951:A:G	rs35804417	4	152601951	1.55876e-08	152517159	152617502	4	2	1	rs35804417	1	rs35804417
5	6:160946747:G:T	rs75143493	6	160946747	1.2897e-09	160868469	160946747	2	1	1	rs75143493	1	rs75143493
6	19:11192550:A:G	rs73015020	19	11192550	5.09612e-17	11163562	11248163	48	34	5	rs73015020;rs73502641;rs138294113;rs114166434;rs182610727	3	rs73015020;rs114166434;rs182610727
7	19:45412079:C:T	rs7412	19	45412079	2.23586e-118	44468539	46496693	214	130	54	rs139552723;rs192409819;rs2927451;rs2965113;rs10418198;rs10421035;rs34777587;rs115242171;rs112283362;rs416041;rs406315;rs7254892;rs137983845;rs145713584;rs115701041;rs191239152;rs189407352;rs449647;19:45408836;rs157598;rs59007384;rs1038025;rs434132;rs439382;rs429358;rs445925;rs283813;rs157582;rs157583;rs34878901;rs7259620;rs7412;rs72654473;rs386458437;rs5117;rs1160983;rs769446;rs389261;rs11444869…	20	rs139552723;rs2927451;rs10418198;rs10421035;rs34777587;rs416041;rs406315;rs137983845;rs189407352;rs449647;rs429358;rs7412;rs389261;rs114448690;rs148732328;rs143862053;rs145013465;rs35894656;rs114513259;rs371969338
Total										107		43
HDL-C
Joint-analysis
1	15:58723939:A:G	rs2070895	15	58723939	1.4e-13	58723426	58724842	5	4	1	rs2070895	1	rs2070895
2	16:56995935:C:G	rs34065661	16	56995935	1.1e-36	56946025	57006590	44	33	13	rs6499862;rs13332571;rs4783961;rs3816117;rs711752;rs173539;rs12447924;rs34065661;rs4784740;rs1366549;rs73561767;rs138303856;16:57006590	4	rs6499862;rs12447924;rs34065661;16:57006590
Total										14		5
Meta-analysis
1	15:58723675:C:T	rs1800588	15	58723675	7.63013e-14	58723426	58724842	5	4	1	rs1800588	1	rs1800588
2	16:56995935:C:G	rs34065661	16	56995935	2.04757e-37	56946025	57006590	48	35	14	rs12446515;rs173539;rs4783961;rs3816117;rs708272;rs6499862;rs13332571;rs12447924;rs34065661;rs4784740;rs1366549;rs73561767;rs138303856;16:57006590	5	rs12446515;rs6499862;rs12447924;rs34065661;16:57006590
Total										15		6
TG
Joint-analyis
1	8:19819439:A:G	rs326	8	19819439	2.7e-11	19815556	19833966	21	7	4	rs326;rs327;rs3289;rs10096633	1	rs326
2	15:58723939:A:G	rs2070895	15	58723939	2.3e-09	58723426	58724842	5	4	1	rs2070895	1	rs2070895
3	19:45422587:A:G	rs12721054	19	45422587	3.4e-24	45406798	45422587	7	6	3	rs12721054;rs7256200;rs112528434	1	rs12721054
4	21:46875775:A:G	rs114139997	21	46875775	2.3e-08	46853876	46916204	4	3	1	rs114139997	1	rs114139997
								37		9		4
Meta-analysis
1	8:19819439:A:G	rs326	8	19819439	5.04838e-12	19815556	19865455	43	12	4	rs326;rs327;rs10096633;rs117199990	2	rs326;rs117199990
2	15:58723939:A:G	rs2070895	15	58723939	2.86981e-09	58723426	58724842	5	3	1	rs2070895	1	rs2070895
3	19:45422587:A:G	rs12721054	19	45422587	1.73644e-22	45406798	45422587	9	8	4	rs12721054;rs877973;rs7256200;rs112528434	1	rs12721054
4	21:46875775:A:G	rs114139997	21	46875775	3.70275e-09	46853876	46916204	4	4	1	rs114139997	1	rs114139997
Total								61		10		5
TC
Joint-analysis
1	1:55529215:A:C	rs28362286	1	55529215	9.4e-53	55137993	56244459	98	29	15	rs182721709;rs145918886;rs116513376;rs181171112;rs140478951;rs76724096;rs76507925;rs2479416;rs568052;rs28362286;rs61513596;rs2802863;rs181483974;rs59523416;rs78743423	10	rs182721709;rs116513376;rs181171112;rs76507925;rs2479416;rs568052;rs28362286;rs2802863;rs181483974;rs78743423
2	1:109817590:G:T	rs12740374	1	109817590	1.4e-10	109815133	109817590	8	3	2	rs12740374;rs6667814	1	rs12740374
3	19:11192550:A:G	rs73015020	19	11192550	1.9e-12	11187358	11350488	65	23	4	rs73015020;rs12151108;rs182610727;rs3810308	3	rs73015020;rs182610727;rs3810308
4	19:45412079:C:T	rs7412	19	45412079	4.9e-61	45361281	45435458	68	46	21	rs449647;rs157598;rs59007384;rs1038025;rs434132;rs439382;rs429358;rs445925;rs283813;rs7259620;rs7412;rs72654473;rs5117;rs7254892;rs139594050;rs1160983;rs769446;rs389261;rs148732328;rs185490300;rs115242171	5	rs449647;rs429358;rs7412;rs389261;rs148732328
Total								239		42		19
Meta-analysis
1	1:55529215:A:C	rs28362286	1	55529215	9.38318e-51	55137993	55935128	63	33	17	rs114797293;rs191997487;rs76724096;rs150943220;rs182721709;rs116513376;rs181171112;rs74623547;rs76507925;rs2479416;rs568052;rs28362286;rs61513596;rs2802863;rs182373388;rs59523416;rs78743423	13	rs114797293;rs150943220;rs182721709;rs116513376;rs181171112;rs74623547;rs76507925;rs2479416;rs568052;rs28362286;rs2802863;rs182373388;rs78743423
2	1:109817590:G:T	rs12740374	1	109817590	2.21066e-11	109815252	109817590	3	2	1	rs12740374	1	rs12740374
3	19:11192550:A:G	rs73015020	19	11192550	4.46652e-12	11187358	11350488	70	34	5	rs73015020;rs12151108;rs114166434;rs182610727;rs3810308	4	rs73015020;rs114166434;rs182610727;rs3810308
4	19:45412079:C:T	rs7412	19	45412079	3.21889e-60	45361281	45435458	69	46	22	rs112283362;rs449647;19:45408836;rs157598;rs59007384;rs1038025;rs434132;rs439382;rs429358;rs445925;rs283813;rs7259620;rs7412;rs72654473;rs5117;rs7254892;rs139594050;rs1160983;rs389261;rs148732328;rs185490300;rs115242171	6	rs112283362;rs449647;rs429358;rs7412;rs389261;rs148732328
Total								205		45		24
Associations were characterized using FUMA (https://fuma.ctglab.nl/) using default parameters and the African LD panel.
GenomicLocus : Index of genomic loci.
UniqID : An ID showing chromosome, position and the two alleles of the top lead SNP
rsID : rsID of the top lead SNP
P-value : For joint analysis two-tailed P-value (no adjustments for multiple comparisons) calculated using BOLT-LMM. For meta-analysis two-tailed P-value (no adjustments for multiple comparisons) calculated using RE2 model in METASOFT.
Start : Start of the locus
End : End of the locus
nSNPs : The number of unique candidate SNPs in the genomic locus, including non-GWAS-tagged SNPs (which are available in the user selected reference panel). Candidate SNPs are all SNPs that are in LD (give user-defined r2) with any of independent significant SNPs and either have a P-value below the user defined threshold or are only available in 1000Gnomes Project dataset
nGWASSNPs : The number of unique GWAS-tagged candidate SNPs in the genomic locus which is available in the GWAS summary statistics input file. This is a subset of "nSNPs".
nIndSigSNPs : The number of the independent (at user defined r2) significant SNPs in the genomic locus.
IndSigSNPs : rsID of the independent significant SNPs in the genomic locus.
nLeadSNPs : The number of lead SNPs in the genomic locus. For this the signals were first separated into independent blocks/loci based on LD. Each block/locus is then partitioned into lead SNPs.
LeadSNPs : rsID of lead SNPs in the genomic locus
Total numbers of independent significant SNPs and lead SNPs identified in each analysis is shown in the last row of each section.
LDL-C: low density lipoprotein cholesterol; HDL-C: high density lipoprotein cholesterol; TC: total cholesterol; TG: triglycerides

## Sheet: Supplementary Data 3
Supplementary Data 3. Extended information for associations detected in the Stage 1 GWAS
SNP	Chromosome	Position	A1	A0	A1FREQ	INFO Score	Beta	SE	P-value	Start	End	nINDSig-SNPs	Gene/ Nearby gene
LDL-C
rs28362286	1	55529215	C	A	0.98	0.950428	0.941808	0.052056	3.7e-73	55137993	57816181	32	PCSK9
rs12740374	1	109817590	G	T	0.729	1	0.124867	0.0158565	3.4e-15	109815133	109818530	3	CELSR2
rs2435386	2	21414760	C	T	0.585	0.996088	-0.0794142	0.0141018	1.8e-08	20964018	21422403	3	RP11-79J24.1, TDRD15
rs35804417	4	152601951	G	A	0.947	0.967069	-0.174262	0.0317609	4.1e-08	152517159	152617502	1	GATB
rs75143493	6	160946747	T	G	0.981	0.953316	-0.326673	0.0527429	5.9e-10	160868469	160977059	2	LPA, LPAL2
rs73015020	19	11192550	G	A	0.731	0.973646	0.135838	0.0159172	1.4e-17	10801367	11248163	6	LDLR, SMARCA4
rs7412	19	45412079	C	T	0.847	0.971723	0.453104	0.0196799	2.7e-117	44239704	46504247	53	APOE
HDL-C
rs2070895	15	58723939	G	A	0.476	1	-0.102576	0.0139625	2e-13	58723426	58724842	1	ALDH1A2; LIPC
rs34065661	16	56995935	C	G	0.918	1	-0.323871	0.0256593	1.6e-36	56946025	57006590	13	CETP
TG
rs326	8	19819439	A	G	0.385	1	0.0957445	0.0143338	2.4e-11	19815556	19833966	4	LPL
rs2070895	15	58723939	G	A	0.475	1	-0.0829548	0.0139453	2.7e-09	58723426	58724842	1	ALDH1A2; LIPC
rs12721054	19	45422587	A	G	0.873	1	0.213776	0.0211001	4e-24	45406798	45422587	3	APOC1
rs114139997	21	46875775	G	A	0.971	1	0.234546	0.0418344	2.1e-08	46853876	46916204	1	COL18A1
TC
rs28362286	1	55529215	C	A	0.981	0.950428	0.793994	0.0520751	1.7e-52	55137993	56244459	15	PCSK9
rs12740374	1	109817590	G	T	0.728	1	0.100325	0.015805	2.2e-10	109815133	109817590	2	CELSR2
rs73015020	19	11192550	G	A	0.73	0.973646	0.111683	0.0158718	2e-12	11187358	11350488	4	LDLR
rs7412	19	45412079	C	T	0.847	0.971723	0.322613	0.019634	1.1e-60	45361281	45435458	21	APOE
Associations were characterized using FUMA (https://fuma.ctglab.nl/) using default parameters and the African LD panel.
A1: Effect Allele
A0 : Non Effect Allele
A1FREQ: Effect allele frequency
P-value, Beta and SE: Two-tailed P-value (no adjustment for multiple comparison), effect size and standard error calculated using BOLT-LMM.
Start : Start of the locus
End : End of the locus
nINDSig-SNPs - Number of independent significant SNPs included in the locus
LDL-C: low density lipoprotein cholesterol; HDL-C: high density lipoprotein cholesterol; TC: total cholesterol; TG: triglycerides

## Sheet: Supplementary Data 4
Supplementary Data 4. Suggestive associations (P-value<1X10-6) detected in Stage 1 GWAS for the four lipid traits.
Locus Number	Unique ID	RSID	Chromosome	Position	P-value	nIndSigSNPs
LDL-C
1	1:244460252:A:G	rs113076814	1	244460252	2.4e-07	1
2	4:7303240:A:G	rs1532666	4	7303240	8e-07	1
3	14:98947455:A:G	rs112766512	14	98947455	1e-07	1
HDL-C
1	4:157270001:C:T	rs536894723	4	157270001	3.6e-07	1
2	8:19819217:A:C	rs322	8	19819217	4.4e-07	3
3	9:36033716:C:T	rs148880180	9	36033716	2.6e-07	1
4	12:91447578:A:G	rs2735338	12	91447578	6.8e-08	1
5	17:78043699:A:G	17:78043699	17	78043699	7.4e-07	2
6	18:26394109:G:T	rs143533107	18	26394109	7.9e-07	1
7	18:71509006:A:G	rs11662476	18	71509006	8.7e-07	1
8	20:44534651:A:G	rs6065904	20	44534651	6.4e-08	1
TG
1	2:156903736:C:T	rs546170656	2	156903736	7.1e-07	1
2	2:157730530:C:G	rs75617788#	2	157730530	9.1e-07	1
3	2:183110649:A:G	rs6433963	2	183110649	9.9e-07	1
4	6:102084431:A:C	rs66594336	6	102084431	6.2e-07	1
5	8:5478904:A:T	rs115576481	8	5478904	4.1e-07	1
6	8:117884663:A:G	rs183800757	8	117884663	4.1e-07	2
7	10:120082982:A:G	rs11198363	10	120082982	1.9e-07	1
8	11:10624215:A:G	rs10840444	11	10624215	4.4e-07	1
9	11:19389745:C:T	rs115274345	11	19389745	9.6e-07	1
10	13:100706359:A:G	rs7993756	13	100706359	2.5e-07	1
11	15:59427200:C:T	rs3803448	15	59427200	3.7e-07	1
12	17:54854938:A:G	rs149550097	17	54854938	3.6e-07	1
TC
1	2:20993815:A:G	rs537498923	2	20993815	6.9e-08	8
2	2:129551701:A:G	rs2897362	2	129551701	7.1e-07	1
3	4:7303240:A:G	rs1532666	4	7303240	9.9e-07	1
4	4:152601951:A:G	rs35804417*	4	152601951	4.1e-07	1
5	6:160946747:G:T	rs75143493	6	160946747	3.3e-07	2
6	7:55662090:C:T	rs35997267	7	55662090	1.2e-07	1
7	9:107579632:C:G	rs33918808	9	107579632	5.2e-08	1
8	13:77012777:C:T	rs77688551	13	77012777	8.5e-07	1
9	17:70963783:C:T	rs35913892	17	70963783	1.1e-07	1
10	19:44267879:A:G	rs11672415	19	44267879	2.1e-07	1
11	20:31379592:C:T	rs145420030	20	31379592	6.8e-07	1
12	22:34762684:C:G	rs144842598	22	34762684	3.6e-07	1
13	22:42270844:A:G	rs56746717	22	42270844	3.3e-07	1
Associations were characterized using FUMA (https://fuma.ctglab.nl/) using default parameters and the African LD panel.
Locus Number : Genomic locus inferred using FUMA
nINDSig-SNPs: Number of independent significant SNPs included in the locus
*Genome wide significant for LDL-C
LDL-C: low density lipoprotein cholesterol; HDL-C: high density lipoprotein cholesterol; TC: total cholesterol; TG: triglycerides
P-value: Two-tailed P-value (no adjustment for multiple comparisons) calculated using BOLT-LMM.

## Sheet: Supplementary Data 5
Supplementary Data 5. Genome wide significant associations detected in geographic region-specific GWAS
Locus Number	Unique ID	RSID	Chromosome	Position	P-value	Start	End	nIndSigSNPs
LDL-C, South Africann only
1	1:55429876:C:T	rs116513376	1	55429876	2.3e-29	54804887	56244459	34
2	2:20993815:A:G	rs537498923	2	20993815	1.9e-08	20964018	21450373	2
3	19:11192550:A:G	rs73015020	19	11192550	2.5e-08	11192193	11198187	1
4	19:45412079:C:T	rs7412	19	45412079	3.1e-63	45206624	45708226	36
HDL-C, South African only
1	11:30780863:A:G	rs682398	11	30780863	1.1e-08	30780863	30790633	1
2	16:56996288:A:G	rs708272	16	56996288	5.3e-19	56989590	57006590	7
TG, South African only
1	11:116702353:C:T	rs12721096	11	116702353	2.3e-08	116702353	116709846	1
2	12:124709263:A:G	rs4424765	12	124709263	1.9e-08	124704579	124709263	1
3	19:45422587:A:G	rs12721054	19	45422587	8.6e-12	45406798	45422587	3
TC, South African only
1	1:55429876:C:T	rs116513376	1	55429876	1.1e-20	54836318	55935128	14
2	2:21216802:C:T	rs79775422	2	21216802	1.8e-08	20964018	21450373	2
3	15:80558947:A:G	rs1347648	15	80558947	8.8e-09	80552023	80559418	1
4	19:45412079:C:T	rs7412	19	45412079	2.4e-36	45362386	45518539	18
LDL-C, East African only
1	19:45412079:C:T	rs7412	19	45412079	3.5e-15	45397229	45426792	2
HDL-C, East African only
1	2:237496371:A:T	rs74967282	2	237496371	4.7e-08	237479260	237496371	1
2	3:86764305:C:T	rs115203831	3	86764305	1.1e-09	86748993	86978227	2
3	11:10367994:A:G	rs73403928	11	10367994	2.3e-08	10355007	10369231	1
LDL-C, West African only
1	1:55671226:A:G	rs74073079	1	55671226	6.1e-09	55536383	55678445	1
2	1:109817590:G:T	rs12740374	1	109817590	2.5e-09	109815252	109817590	1
3	19:45413233:G:T	rs1065853	19	45413233	6.4e-45	45361825	45428083	16
HDL-C, West African only
1	15:58723939:A:G	rs2070895	15	58723939	2e-09	58723426	58724842	1
2	16:56990827:A:G	rs247619	16	56990827	1.3e-17	56986914	57003980	5
TG, West African only
1	3:101166118:A:G	3:101166118	3	101166118	1e-08	101042179	101270537	1
2	8:19830921:C:T	rs10096633	8	19830921	2.8e-09	19823648	19830921	1
3	19:45422587:A:G	rs12721054	19	45422587	1.1e-09	45422587	45422587	1
TC, West African only
1	1:109817590:G:T	rs12740374	1	109817590	7.3e-09	109815252	109817590	1
2	19:45413233:G:T	rs1065853	19	45413233	1.5e-21	45387034	45428083	8
Associations were characterized using FUMA (https://fuma.ctglab.nl/) using default parameters and the African LD panel.
Locus Number : Genomic locus inferred using FUMA
Start : Start of the locus
End : End of the locus
nINDSig-SNPs: Number of independent significant SNPs included in the locus
No signals were detected for TC or TG in the East African dataset
LDL-C: low density lipoprotein cholesterol; HDL-C: high density lipoprotein cholesterol; TC: total cholesterol; TG: triglycerides
P-value: Two-tailed P-value (no adjustment for multiple comparisons) calculated using BOLT-LMM.

## Sheet: Supplementary Data 6
Supplementary Data 6. Extended information for associations detected in the Stage 2 GWAS
SNPCoordinate	SNP	Start	End	IndSigSNPs	Gene/ Nearby Gene	N-Studies	PVALUE_FE	BETA_FE	STD_FE	PVALUE_RE2	BETA_RE	STD_RE	PVALUE_BE	Q	PVALUE_Q	P-AWIGen	P-UGR	P-AADM	P_DDS	P_DCC	M-AWI-Gen	M-UGR	M-AADM	M-DDS	M-DCC
LDL-C
1:55529215:A:C	rs28362286	55025094	58220603	85	PCSK9	4	8.69137e-114	0.897977	0.0396093	4.43007e-113	0.881883	0.0636159	9.53348e-113	6.02366	0.110465	3.67078e-73	NA	1.42735e-09	1.84525e-17	5.67693e-20	1	NA	1	1	1
1:109817590:G:T	rs12740374	109807283	110003621	8	CELSR2	5	5.21767e-40	0.138755	0.0104807	1.45895e-39	0.138022	0.0140707	1.56351e-38	6.06663	0.194227	3.41248e-15	1.90296e-19	1.40093e-06	0.0236824	0.00195325	1	1	1	0.979	0.998
2:21179426:C:T	rs143375141	20964018	21450373	15	RP11-116D2.1, AC012361.1	5	3.83894e-13	-0.106141	0.0146178	7.82313e-13	-0.105004	0.0183893	1.43849e-12	5.52209	0.237795	1.69369e-08	0.000510223	0.239904	0.0372262	0.00330768	1	0.998	0.552	0.96	0.993
2:84387050:C:T	rs141822553	84376070	84407994	1	ST6GALNAC2P1, FUNDC2P2	5	2.39516e-08	-0.185794	0.033292	3.09113e-08	-0.194037	0.043326	1.43862e-07	5.69503	0.223111	0.0116238	0.00371304	8.05789e-06	0.266246	0.344657	0.943	0.994	1	0.874	0.847
4:152403605:C:T	rs6845395	152249679	152564618	1	FAM160A1/FHIP1A	5	1.89413e-09	-0.167611	0.0279043	3.28574e-09	-0.167611	0.0279043	2.24239e-08	0.875078	0.928109	6.11385e-05	0.0226883	0.00033698	0.126918	0.473886	1	0.978	0.999	0.917	0.838
5:156440014:C:T	rs9784624	156436727	156451340	1	HAVCR1; TIMD4	5	1.36999e-08	-0.0646552	0.0113888	2.17178e-08	-0.0668163	0.0144173	9.41143e-08	5.43737	0.24529	0.00187895	4.10763e-05	0.280346	0.00903316	0.0736403	0.991	1	0.749	0.975	0.94
6:160946747:G:T	rs75143493	160868469	160946747	1	LPA; LPAL2	4	2.71285e-08	-0.232554	0.0418337	5.8256e-09	-0.171954	0.0943114	1.30482e-09	10.5741	0.0142663	5.8773e-10	NA	0.836043	0.313559	0.151539	1	NA	0.036	0.575	0.657
16:72165986:C:T	rs4788609	72047286	72232316	2	PMFBP1	5	5.81139e-10	0.0709589	0.0114534	1.0348e-09	0.0709589	0.0114534	1.88696e-09	3.76728	0.438417	3.8016e-05	9.84156e-05	0.00203329	0.487362	0.903702	1	1	0.995	0.739	0.475
19:10415812:C:T	rs114810281	10415812	10415812	1	ZGLP1	5	8.23677e-10	0.170318	0.0277378	1.3408e-09	0.17501	0.0316334	1.14432e-08	4.81216	0.30712	0.00491441	6.49182e-06	0.00708381	0.08938	0.0421243	0.979	1	0.993	0.949	0.971
19:11192550:A:G	rs73015020	10745254	11371126	53	LDLR, SMARCA4	5	2.16468e-45	0.149953	0.0106052	8.09357e-45	0.150198	0.0109482	4.39238e-44	4.15282	0.385718	1.41326e-17	4.05481e-15	3.70689e-12	0.0427387	3.36584e-05	1	1	1	0.948	1
19:45412079:C:T	rs7412	43765363	47539329	188	APOE	5	1.95141e-302	0.505558	0.0136006	9.13634e-304	0.535219	0.0368293	1.30645e-300	23.9903	8.02326e-05	2.69936e-117	5.31342e-89	5.60238e-45	1.54731e-38	1.62351e-25	1	1	1	1	1
HDL-C
8:9181611:A:G	rs2126263	9177732	9214552	2	RP11-115J16.1	5	8.53765e-09	-0.064953	0.0112815	1.42934e-08	-0.064953	0.0112815	4.45632e-08	2.50763	0.643271	2.89237e-06	0.0784614	0.0057578	0.159388	0.301285	1	0.844	0.991	0.898	0.839
8:19823192:C:T	rs3289	19748921	19912502	8	LPL	5	1.65421e-11	0.10351	0.015372	3.1627e-11	0.10351	0.015372	3.67736e-10	2.55833	0.634223	0.000392925	2.34061e-05	0.00801408	0.120601	0.0046634	0.999	1	0.993	0.94	0.992
15:58723939:A:G	rs2070895	58723426	59125063	4	LIPC	5	1.84831e-22	-0.0911978	0.00935381	1.31283e-23	-0.0763464	0.0222923	2.69615e-24	18.0756	0.00119279	2.0341e-13	1.03267e-13	0.298968	0.296368	0.193656	1	1	0.011	0.419	0.431
16:56995935:C:G	rs34065661	55918752	57393735	72	CETP	5	5.41087e-102	-0.349203	0.0162859	8.45997e-102	-0.341116	0.0324855	7.18032e-101	11.6831	0.0198702	1.59767e-36	2.59884e-52	2.45202e-10	0.0104346	5.94759e-09	1	1	1	0.985	1
16:67985706:C:T	rs2292318	67677001	68024995	2	SLC12A4	5	9.58099e-09	-0.0713591	0.0124363	1.59259e-08	-0.0748141	0.0189393	4.26267e-08	7.35017	0.118501	0.00595052	3.9737e-05	0.00424898	0.00568098	0.960441	0.959	1	0.993	0.973	0.613
18:47117374:A:G	rs3744841	47112851	47119579	1	LIPG	5	1.59766e-08	-0.0543119	0.00961148	1.04469e-08	-0.0602182	0.0154507	9.92845e-09	8.28729	0.0816035	0.0568684	1.32118e-06	0.0219425	0.170526	0.0137432	0.431	1	0.935	0.851	0.971
19:45412079:C:T	rs7412	45389596	45426792	3	APOE	5	3.32057e-17	-0.117053	0.0138776	9.93007e-20	-0.146661	0.0393961	4.43412e-19	25.9876	3.18267e-05	0.00365067	1.26056e-08	2.59497e-09	1.2391e-05	0.1894	0.01	1	1	1	0.196
TG
1:63356272:C:T	rs575787792	63356272	63356272	1	RP4-771M4.3, ATG4C	4	5.73367e-09	0.258781	0.044431	3.28693e-11	0.252376	0.132833	2.05576e-12	21.1606	9.74934e-05	0.121431	4.83889e-12	0.936371	NA	0.0264362	0.019	1	0.004	NA	0.868
3:59707791:C:T	rs75064672	59706730	59726498	1	RP11-719N22.1, FHIT	5	2.98692e-08	-0.189826	0.0342511	2.66528e-08	-0.187285	0.0546973	4.76401e-08	8.27361	0.0820544	0.00214795	8.36108e-07	0.776014	0.0931056	0.121537	0.982	1	0.32	0.889	0.872
8:19823192:C:T	rs3289	19760166	19868550	14	LPL	5	1.32265e-17	-0.130403	0.0152667	3.11517e-17	-0.130403	0.0152667	1.06944e-16	2.89221	0.576023	3.70439e-08	2.0025e-06	0.000185444	0.75462	0.00286582	1	1	1	0.627	0.995
11:116629766:G:T	rs116588420	116579280	116673870	2	BUD13	4	2.32742e-10	-0.20833	0.0328699	3.63486e-10	-0.210954	0.0396921	1.80132e-09	3.84467	0.278733	0.000273644	0.0308899	6.95639e-07	NA	0.222809	0.999	0.957	1	NA	0.877
15:58723939:A:G	rs2070895	58723426	58724842	1	LIPC	5	7.62955e-18	-0.079688	0.00926062	1.80883e-17	-0.0780335	0.0124473	1.76786e-17	6.065	0.194346	2.70471e-09	2.29915e-06	0.000226938	0.00300432	0.997633	1	1	0.999	0.991	0.284
16:56994894:A:G	rs4783961	56994894	56994894	1	AC012181.1, CETP	5	2.49019e-08	0.0522756	0.00937854	3.88791e-08	0.0507487	0.0110841	6.2849e-08	4.98758	0.288574	0.000139597	3.57909e-05	0.0582824	0.366396	0.798674	0.999	1	0.898	0.774	0.446
19:45422587:A:G	rs12721054	45384176	45432244	11	APOC1	5	1.77828e-47	0.201054	0.013891	6.79611e-47	0.194024	0.0237243	2.32741e-47	9.51474	0.0494452	4.00393e-24	1.25458e-14	3.35238e-08	0.397274	3.99901e-07	1	1	1	0.194	1
21:46875775:A:G	rs114139997	46849917	46916204	2	COL18A1	5	2.09786e-13	0.230229	0.0313561	4.32331e-13	0.230229	0.0313561	2.39397e-12	1.84542	0.764162	2.06418e-08	0.000556267	0.00544796	0.0389038	0.518555	1	0.999	0.993	0.958	0.798
TC
1:55529215:A:C	rs28362286	55025094	58220603	53	PCSK9	4	7.51313e-89	0.792919	0.0396767	3.39294e-88	0.793061	0.0498715	1.4444e-87	3.9789	0.263752	1.72122e-52	NA	1.20697e-07	6.43241e-15	1.28664e-19	1	NA	1	1	1
1:109817590:G:T	rs12740374	109815133	109818530	3	CELSR2	5	1.20616e-25	0.109581	0.0104677	2.95069e-25	0.107826	0.0142008	1.93014e-24	6.16539	0.187133	2.18594e-10	7.24764e-14	0.000556591	0.173537	0.0170345	1	1	0.999	0.877	0.985
2:21265141:A:C	rs661665	20964018	21422403	10	APOB	5	1.58216e-11	-0.0718833	0.0106649	3.02745e-11	-0.0718833	0.0106649	2.83948e-10	0.618016	0.961041	2.19253e-06	0.000494796	0.0208633	0.275384	0.0258482	1	0.999	0.98	0.884	0.977
6:160872648:C:T	rs115069429	160872648	161093624	2	SLC22A3	5	2.33117e-09	-0.132576	0.0221964	4.02473e-09	-0.132576	0.0221964	4.17425e-08	2.3264	0.675967	0.000440742	0.000216205	0.0574088	0.159419	0.0115715	0.999	0.999	0.959	0.922	0.987
9:107579632:C:G	rs33918808	107578529	107579632	1	ABCA1	5	5.06187e-10	-0.07115	0.0114441	9.04014e-10	-0.07115	0.0114441	3.85839e-09	2.72	0.605719	9.93253e-08	0.0501175	0.082187	0.0630593	0.102096	1	0.915	0.922	0.95	0.931
16:56995935:C:G	rs34065661	56989590	56996288	2	CETP	5	1.50163e-09	-0.0985437	0.0163039	2.61859e-09	-0.0985437	0.0163039	1.53746e-08	2.18554	0.701677	1.25911e-06	0.011485	0.0140104	0.23777	0.23443	1	0.965	0.985	0.889	0.889
16:72217018:A:C	rs61483465	72068295	72232316	2	PMFBP1, RP11-328J14.1	5	3.72408e-11	-0.080544	0.0121766	7.01185e-11	-0.080544	0.0121766	3.20783e-10	2.52953	0.639356	3.27879e-06	0.00154022	0.00201267	0.0266485	0.692954	1	0.997	0.997	0.967	0.679
19:11197261:A:G	rs12151108	10777543	11371126	27	LDLR, SMARCA4	5	3.31391e-31	0.142517	0.0122663	1.02692e-30	0.143896	0.013135	9.2095e-30	4.32012	0.364413	3.58532e-11	3.31768e-11	1.06323e-07	0.0191394	2.50489e-05	1	1	1	0.987	1
19:45412079:C:T	rs7412	44553599	45897029	66	APOE	5	1.04136e-142	0.348947	0.0137193	4.97806e-142	0.361339	0.0246076	3.2021e-141	10.2028	0.0371469	1.14103e-60	9.56126e-40	4.631e-22	7.26238e-19	1.41753e-10	1	1	1	1	1
Associations were characterized using FUMA (https://fuma.ctglab.nl/) using default parameters and the African LD panel.
Start : Start of the locus
End : End of the locus
nINDSig-SNPs: Number of independent significant SNPs included in the locus
N-Studies : Number of studies included in the meta-analysis for the SNP
PVALUE_FE: Fixed effect P-value (two tailed, no adjustment for multiple comparisons) calculated using METASOFT.
BETA_FE: Estimated Beta under FE
STD_FE: Standard error of BETA_FE
PVALUE_RE2: Random effect squared P-value (two tailed, no adjustment for multiple comparisons) calculated using METASOFT
BETA_RE: Estimated Beta under Random effect
STD_RE: Standard error of BETA_RE
PVALUE_BE : Binary effect P-value (two tailed, no adjustment for multiple comparisons) calculated using METASOFT
Q: Cochran's Q statistic
PVALUE_Q : Cochran's Q statistic's P-value (two tailed, no adjustment for multiple comparisons) calculated using METASOFT
The last 10 columns shows the P-values and M values for the 5 cohorts. The names of the cohorts are appended with a "-". AWI-Gen, UGR: Uganda Genome Resource study, AADM : Africa-America Diabetes Mellitus study, DDS : Durban Diabetes study and DDC: Durban case control study

## Sheet: Supplementary Data 7
Supplementary Data 7: List of enriched gene sets in the Stage 1 and Stage 2 GWAS association results for the four lipid traits
Numer	FULL_NAME	Number of GENES	TC-Stage 1	TC - Stage 2	LDL-C Stage 1	LDL-C Stage 2	HDL-C Stage 1	HDL-C Stage 2	TG - Stage 1	TG Stage 2	Type	Description
1	Curated_gene_sets:reactome_assembly_of_active_lpl_and_lipc_lipase_complexes	18	1	1	1	1	1	0.000249881	1	4.8691e-07	Curated_gene_sets	reactome_assembly_of_active_lpl_and_lipc_lipase_complexes
2	Curated_gene_sets:reactome_chylomicron_clearance	5	1	0.000276949	0.000196629	0.227769	1	0.17656	0.00375202	1	Curated_gene_sets	reactome_chylomicron_clearance
3	Curated_gene_sets:reactome_chylomicron_remodeling	10	1	1	1	1	1	0.00290979	0.024457	0.13231	Curated_gene_sets	reactome_chylomicron_remodeling
4	Curated_gene_sets:reactome_plasma_lipoprotein_assembly_remodeling_and_clearance	70	1	5.62632e-05	1	0.000504161	1	0.0362241	1	1.70134e-05	Curated_gene_sets	reactome_plasma_lipoprotein_assembly_remodeling_and_clearance
5	Curated_gene_sets:reactome_plasma_lipoprotein_clearance	33	0.00754708	1	1	0.451233	1	1	1	1	Curated_gene_sets	reactome_plasma_lipoprotein_clearance
6	Curated_gene_sets:reactome_plasma_lipoprotein_remodeling	31	1	0.36382	1	1	0.0220847	1.65674e-06	1	0.014328	Curated_gene_sets	reactome_plasma_lipoprotein_remodeling
7	Curated_gene_sets:reactome_vldl_assembly	5	1	1	1	1	1	1	1	0.0187972	Curated_gene_sets	reactome_vldl_assembly
8	GO_bp:go_acylglycerol_homeostasis	33	1	1	1	1	1	0.0111069	1	0.0190001	GO_bp	go_acylglycerol_homeostasis
9	GO_bp:go_chylomicron_remodeling	9	1	1	1	1	1	0.766384	0.0171543	1	GO_bp	go_chylomicron_remodeling
10	GO_bp:go_diterpenoid_biosynthetic_process	5	1	1	1	1	1	0.024169	1	1	GO_bp	go_diterpenoid_biosynthetic_process
11	GO_bp:go_high_density_lipoprotein_particle_remodeling	17	1	1	1	1	0.0112404	0.0803919	1	1	GO_bp	go_high_density_lipoprotein_particle_remodeling
12	GO_bp:go_mitochondrial_outer_membrane_permeabilization	53	1	0.0115616	1	1	1	1	1	1	GO_bp	go_mitochondrial_outer_membrane_permeabilization
13	GO_bp:go_phosphatidylcholine_catabolic_process	8	1	0.0136951	1	1	1	1	1	1	GO_bp	go_phosphatidylcholine_catabolic_process
14	GO_bp:go_positive_regulation_of_membrane_permeability	61	1	0.0231485	1	1	1	1	1	1	GO_bp	go_positive_regulation_of_membrane_permeability
15	GO_bp:go_receptor_mediated_endocytosis_involved_in_cholesterol_transport	5	1	1	0.024663	1	1	1	1	1	GO_bp	go_receptor_mediated_endocytosis_involved_in_cholesterol_transport
16	GO_bp:go_regulation_of_lipoprotein_lipase_activity	21	1	1	1	1	1	1	1	0.00600849	GO_bp	go_regulation_of_lipoprotein_lipase_activity
17	GO_bp:go_regulation_of_mitochondrial_membrane_permeability_involved_in_apoptotic_process	60	1	0.0225415	1	1	1	1	1	1	GO_bp	go_regulation_of_mitochondrial_membrane_permeability_involved_in_apoptotic_process
18	GO_bp:go_reverse_cholesterol_transport	17	1	1	1	1	0.0135133	0.00083379	1	1	GO_bp	go_reverse_cholesterol_transport
19	GO_bp:go_triglyceride_rich_lipoprotein_particle_remodeling	13	1	1	1	1	0.798407	3.97144e-05	0.0840324	4.57024e-05	GO_bp	go_triglyceride_rich_lipoprotein_particle_remodeling
20	GO_bp:go_very_low_density_lipoprotein_particle_clearance	9	1	1	0.00975385	1	1	1	1	1	GO_bp	go_very_low_density_lipoprotein_particle_clearance
21	GO_bp:go_very_low_density_lipoprotein_particle_remodeling	11	1	1	1	1	0.00319641	7.30288e-06	1	0.0010296	GO_bp	go_very_low_density_lipoprotein_particle_remodeling
22	GO_cc:go_chylomicron	13	1	1	1	1	1	0.00671414	0.0508961	0.0223232	GO_cc	go_chylomicron
23	GO_mf:go_apolipoprotein_binding	17	0.00542068	0.939274	0.00950531	1	1	1	1	1	GO_mf	go_apolipoprotein_binding
24	GO_mf:go_phosphatidylcholine_sterol_o_acyltransferase_activator_activity	6	1	1	1	1	1	0.0271266	1	0.419767	GO_mf	go_phosphatidylcholine_sterol_o_acyltransferase_activator_activity
Two-tailed P-values (not adjusted for multiple comparisons) for gene set enrichment calculated using FUMA are shown.
Significantly enriched gene sets are shown in bold.
LDL-C: low density lipoprotein cholesterol; HDL-C: high density lipoprotein cholesterol; TC: total cholesterol; TG: triglycerides

## Sheet: Supplementary Data 8
Supplementary Data 8. Predictivity of PRS models* in the AWI-Gen cohort.
				Test-set (N=3500)		Validation-set (N=7103)
Discovery Data	Trait	P-value threshold (Best PRS)	Number of SNPs in PRS	PRS (R2)	P-value (assocation of PRS with Trait)	PRS (R2)	P-value (assocation of PRS with Trait)
GLGC	LDL-C	5.005e-05	785	0.0068	3.49e-07	0.0083	1.74e-15
AFG	LDL-C	5e-08	43	0.0675	1.1e-63	0.0745	6.58e-131
PAGE	LDL-C	5e-08	83	0.0554	3.47e-49	0.0544	5.57e-95
GLGC	HDL-C	5.005e-05	863	0.0084	4.92e-08	0.0084	1.16e-14
AFG	HDL-C	5e-08	20	0.0118	9.62e-11	0.017	2.8e-28
PAGE	HDL-C	5e-08	105	0.0185	4.55e-16	0.023	1.06e-37
GLGC	TG	5.005e-05	705	0.003	0.000933	0.0037	1.66e-07
AFG	TG	5e-08	7	0.0098	2.02e-17	0.0098	2.02e-17
PAGE	TG	5.005e-05	506	0.003	0.000933	0.0069	9.53e-13
GLGC	TC	0.0021	2776	0.0052	7.25e-06	0.0058	2.5e-11
AFG	TC	5e-08	25	0.0218	4.05e-20	0.0303	9.93e-45
PAGE	TC	5e-08	98	0.0267	2.08e-24	0.0302	2.1e-53
*Three discovery data sets corresponding to continental Africans (AFG), Europeans (GLGC) and Multi-ancestry (PAGE) were used. 1/3rd of the AWI-Gen cohort was used for training (Test-set) and the other 2/3rd for validation (Validation-set).
LDL-C: low density lipoprotein cholesterol; HDL-C: high density lipoprotein cholesterol; TC: total cholesterol; TG: triglycerides
P-value : P-value (two tailed, no adjustment for multiple comparisons) were estimted using PRSice-2

## Sheet: Supplementary Data 9
Supplementary Data 9. Minor allele frequency of association signals detected in the Stage 2 GWAS, in the constituent cohorts
RSID	UG	A_EAST	DDC	DDS	A_SOUTH	AADM	A_WEST
rs28362286	0.001889	0.006112	0.044992	0.026786	0.027786	0.009735	0.012933
rs575787792	0.019619	0.015418	0.006414	0.004472	0.009237	0.009928	0.011905
rs12740374	0.30172	0.272358	0.310893	0.315179	0.290014	0.26229	0.245673
rs143375141	0.126214	0.130662	0.144178	0.132076	0.112975	0.114806	0.084911
rs661665	0.272495	0.308362	0.301827	0.294875	0.254728	0.245421	0.227826
rs2435386	0.432584	0.492364	0.420193	0.417156	0.430135	0.391267	0.356808
rs141822553	0.018573	0.024579	0.020727	0.021406	0.022015	0.02246	0.024365
rs75064672	0.021305	0.019251	0.024719	0.017313	0.020943	NA	0.015677
rs6845395	0.01734	0.038923	0.016931	0.019437	0.016855	NA	0.054312
rs35804417	0.038232	0.057985	0.036417	0.029911	0.03768	NA	0.069139
rs9784624	0.22715	0.17018	0.198221	0.20983	0.212396	0.227588	0.256842
rs115069429	0.033791	0.036818	0.069689	0.06875	0.050458	0.040486	0.06229
rs75143493	0.00455	0.003063	0.021989	0.018304	0.017128	0.015904	0.027299
rs2126263	0.768899	0.798926	0.754603	0.756625	0.76202	0.768267	0.790062
rs326	0.630667	0.594657	0.669147	0.664286	0.625991	0.602757	0.604651
rs3289	0.115725	0.103949	0.104841	0.100629	0.105552	0.093117	0.095592
rs33918808	0.188474	0.182636	0.293978	0.297768	0.281778	0.18209	0.179151
rs116588420	0.016935	0.017131	0.005078	0.004915	0.010179	0.031907	0.040575
rs2070895	0.560858	0.530197	0.460419	0.483036	0.485357	0.545209	0.572336
rs4783961	0.456278	0.422329	0.486806	0.472321	0.492841	0.421149	0.416252
rs34065661	0.134548	0.076655	0.061908	0.057143	0.082164	0.077983	0.081801
rs2292318	0.171141	0.15453	0.137686	0.132589	0.137431	0.21766	0.227305
rs4788609	0.758229	0.755865	0.805979	0.795052	0.776957	0.78369	0.844869
rs61483465	0.197479	0.178281	0.171187	0.177576	0.19636	0.191729	0.130611
rs3744841	0.358101	0.371341	0.426664	0.398634	0.384798	0.405147	0.387081
rs114810281	0.022889	0.020616	0.052436	0.046875	0.038108	0.029979	0.02308
rs73015020	0.282571	0.28178	0.318413	0.327786	0.294768	0.242819	0.227799
rs12151108	0.189582	0.209161	0.175213	0.176375	0.201124	0.15481	0.15311
rs7412	0.11233	0.092872	0.174039	0.178036	0.168522	0.105745	0.157193
rs12721054	0.122007	0.130372	0.136333	0.152232	0.136974	0.132447	0.108572
rs114139997	0.014328	0.023229	0.014547	0.014732	0.017185	0.023038	0.045971
NA : Not available
The GWASs compared include AWI-Gen West African GWAS (A_WEST), AWI-Gen East African GWAS (A_EAST), AWI-Gen South African GWAS (A_SOUTH), Uganda Genome Resource (UGR) study, Africa-America Diabetes Mellitus (AADM) study, Durban Diabetes Study (DDS) and Durban Case Control (DDC) Study.
East African cohorts are highlighted in green; South Africans in Blue and West African in orange

## Sheet: Supplementary Data 10
Supplementary Data 10. Look-up for three novel association signals detected in AWI-Gen study in the GLGC African American and transethnic datasets.
Chrom	Pos	Ref	Alt	N	Alt_AF	Effect size (Alt)	SE	P-value	Trait
African/Admixed African GWAS
3	59707791|C_T	C	T	96052	0.0182401	0.014999	0.0193132	0.437384	HDL-C
3	59707791|C_T	C	T	93507	0.0182767	-0.0149332	0.0196023	0.446175	LDL-C
3	59707791|C_T	C	T	95226	0.0182198	0.00184203	0.0194522	0.924557	logTG
3	59707791|C_T	C	T	28495	0.017389	-0.0211363	0.0325765	0.516454	nonHDL
3	59707791|C_T	C	T	98315	0.0182576	-0.00676246	0.0189999	0.7219	TC
4	152403605|C_T	C	T	97169	0.030272	-0.0170871	0.0137689	0.214609	HDL-C
4	152403605|C_T	C	T	94622	0.0303154	0.0234392	0.0139488	0.092885	LDL-C
4	152403605|C_T	C	T	96341	0.0302779	0.028325	0.0138248	0.0404767	logTG
4	152403605|C_T	C	T	29611	0.0288913	0.0284633	0.0248089	0.251256	nonHDL
4	152403605|C_T	C	T	99430	0.0302424	0.0218638	0.0135867	0.107571	TC
4	152601951|A_G	G	A	97168	0.0383717	-0.0131753	0.0127393	0.301032	HDL-C
4	152601951|A_G	G	A	94622	0.0382522	0.00802101	0.0129452	0.535512	LDL-C
4	152601951|A_G	G	A	96341	0.0382703	0.00894399	0.0128074	0.48496	logTG
4	152601951|A_G	G	A	29611	0.0376887	0.00957181	0.0221223	0.665249	nonHDL
4	152601951|A_G	G	A	99430	0.038424	0.00468498	0.0125421	0.708746	TC-C
Trans-ancestry analysis (METAL)
4	152601951|A_G	a	g	857062	0.9652	0.0103	0.0121	0.3963	HDL-C
4	152403605|C_T	t	c	869179	0.972	0.0155	0.0132	0.2417	HDL-C
3	59707791|C_T	t	c	711884	0.9824	-0.0064	0.019	0.7342	HDL-C
4	152601951|A_G	a	g	882194	0.9653	-0.0124	0.0123	0.3111	LDL-C
4	152403605|C_T	t	c	878522	0.972	-0.0228	0.0134	0.08865	LDL-C
3	59707791|C_T	t	c	769806	0.9825	0.0105	0.0191	0.5825	LDL-C
4	152601951|A_G	a	g	883910	0.9647	-0.0067	0.0123	0.5874	logTG
4	152403605|C_T	t	c	890394	0.972	-0.0274	0.0133	0.03883	logTG
3	59707791|C_T	t	c	756691	0.9825	-0.0057	0.019	0.7642	logTG
4	152601951|A_G	a	g	469290	0.9657	-0.0036	0.0211	0.8625	nonHDL
4	152403605|C_T	t	c	489560	0.9744	-0.0226	0.0233	0.3322	nonHDL
3	59707791|C_T	t	c	406869	0.9831	0.0172	0.032	0.5912	nonHDL
4	152601951|A_G	a	g	918694	0.9653	-0.0062	0.0119	0.6027	TC
4	152403605|C_T	t	c	923095	0.9721	-0.0188	0.013	0.1477	TC
3	59707791|C_T	t	c	770704	0.9825	0.0017	0.0186	0.9252	TC
LDL-C: low density lipoprotein cholesterol; HDL-C: high density lipoprotein cholesterol; TC: total cholesterol; logTG: Triglyceride in logarithm ; nonHDL: non HDL cholesterol
P-value: Two-tailed P-value (no adjustment for multiple comparisons) as reported in Graham et al. 2021.
